# Supplementary material for: Over-Expression of Two Different Isoforms of Cattle TUSC5 Showed Opposite Effects on Adipogenesis
Source: Genes (Basel). 2022 Aug 14;13(8):1444. doi: 10.3390/genes13081444 (PMC9408160; doi:10.3390/genes13081444)
Supplement: Supplementary file 1 [file genes-13-01444-s001.zip]

Archive with 1 entries (1 files):
- genes-1834162-supplementary.pdf
